# Supplementary material for: An In Vitro Pilot Fermentation Study on the Impact of Chlorella pyrenoidosa on Gut Microbiome Composition and Metabolites in Healthy and Coeliac Subjects
Source: Molecules. 2021 Apr 16;26(8):2330. doi: 10.3390/molecules26082330 (PMC8072933; doi:10.3390/molecules26082330)
Supplement: Supplementary file 1 [file molecules-26-02330-s001.zip]

Archive with 1 entries (1 files):
- molecules-1128557-supplementary.pdf
